# Supplementary material for: Preventive Effect of Epigallocatechin Gallate, the Main Component of Green Tea, on Acute Lung Injury Caused by Air Pollutants
Source: Biomolecules. 2022 Aug 29;12(9):1196. doi: 10.3390/biom12091196 (PMC9496336; doi:10.3390/biom12091196)
Supplement: Supplementary file 1 [file biomolecules-12-01196-s001.zip]

Archive with 1 entries (1 files):
- biomolecules-1825259-supplementary.pdf
